# Supplementary material for: Increased Experiences of Multiple Forms of Discrimination in Healthcare Settings During the COVID-19 Pandemic Among African, Caribbean, and Black (ACB) People Across Canada: A Cross-Sectional Survey
Source: Healthcare (Basel). 2026 May 13;14(10):1332. doi: 10.3390/healthcare14101332 (PMC13206055; doi:10.3390/healthcare14101332)
Supplement: Supplementary file 1 [file healthcare-14-01332-s001.zip]

Archive with 1 entries (1 files):
- healthcare-4167602-supplementary.pdf
